# Supplementary material for: Impact of Natural Phytosanitary Product Residuals on Yeast Fermentation Performance and Wine Composition
Source: Foods. 2024 Oct 30;13(21):3484. doi: 10.3390/foods13213484 (PMC11545603; doi:10.3390/foods13213484)
Supplement: Supplementary file 1 [file foods-13-03484-s001.zip]

Archive with 1 entries (1 files):
- foods-3243182-supplementary.pdf
